# Supplementary material for: Structural basis for recognition of Rift Valley fever virus Gn protein by a human neutralizing monoclonal antibody with a kappa light chain
Source: PLoS Pathog. 2026 Feb 17;22(2):e1013926. doi: 10.1371/journal.ppat.1013926 (PMC12912543; doi:10.1371/journal.ppat.1013926)
Supplement: S1 Data — Source data for Figs 4D, 4E, 5 and S6. (XLSX) [file ppat.1013926.s001.xlsx]

## Sheet: Fig 4D
Antibody testing against ZH501 and Smithburn strains of RVFV
% Infectivity
		DENV-2D22 + Smithburn							RVFV-140 + Smithburn							RVFV-268 + Smithburn							RVFV-379 + Smithburn							DENV-2D22 + ZH501							RVFV-140 + ZH501							RVFV-268 + ZH501
	µg/mL	Rep1	Rep2	Rep3		Rep1	Rep2	Rep3	Rep1	Rep2	Rep3		Rep1	Rep2	Rep3	Rep1	Rep2	Rep3		Rep1	Rep2	Rep3	Rep1	Rep2	Rep3		Rep1	Rep2	Rep3	Rep1	Rep2	Rep3		Rep1	Rep2	Rep3	Rep1	Rep2	Rep3		Rep1	Rep2	Rep3	Rep1	Rep2	Rep3		Rep1	Rep2
	5	85.0909	99.4909	98.1818		95.7055	103.067	100.613	0	1.30909	0		0	0	0	1.30909	0	2.61818		0	0	0	0	3.92727	5.23636		0	0	2.45399	97.537	79.803	97.537		89.0555	89.0555	89.0555					0	0	0	0	0	0		0	0
	1.66667	99.4909	103.418	100.8		95.7055	100.614	93.2515	7.85454	14.4	5.23636		0	0	0	6.54545	10.4727	2.61818		0	0	0	15.7091	15.7091	9.16364		0	0	0	88.67	79.803	70.936		97.1514	64.7676	89.0555					0	0	0	0	0	0		0	0
	0.555556	109.964	108.654	111.273		127.607	93.2515	83.4356	28.8	17.0182	22.2545		2.45399	0	0	14.4	17.0182	9.16364		2.45399	2.45399	0	30.1091	22.2545	27.4909		2.45399	2.45399	0	133.005	97.5369	106.404		86.3568	62.069	51.2744					0	0	0	0	0	0		0	0
	0.185185	103.418	94.2545	82.4727		88.3436	110.429	85.8896	39.2727	48.4364	24.8727		9.81595	4.90798	29.4478	23.5636	11.7818	22.2545		9.81595	4.90798	7.36196	28.8	45.8182	31.4182		17.1779	12.2699	19.6319	115.271	62.069	177.34		91.7541	89.0555	89.0555					0	0	0	0	0	0		0	0
	0.0617284	96.8727	111.273	96.8727		93.2515	100.613	110.429	73.3091	79.8545	87.7091		36.8098	46.6258	41.7178	45.8182	56.2909	40.5818		29.4479	26.9939	24.5399	89.0182	91.6364	79.8545		39.2638	26.9939	34.3558	106.404	70.936	124.138		110.645	137.631	97.1514					0	0	2.69865	0	0	8.867		2.69865	0
	0.0205761	103.418	112.582	82.4727		134.969	120.245	105.522	125.673	113.891	115.2		49.0797	83.4356	73.6196	75.9273	56.2909	75.9273		34.3558	49.0797	49.0797	92.9454	113.891	111.273		56.4417	78.5276	58.8957	97.537	106.404	88.67		110.645	132.234	105.247					5.3973	0	2.69865	0	0	0		2.69865	2.69865
	0.00685871					122.699	88.3436	107.975	125.673	117.818	124.364		127.607	117.791	152.147	82.4727	87.7091	62.8364		49.0797	56.4417	58.8957	98.1818	109.964	98.1818		98.1595	132.515	95.7055					102.549	110.645	97.1514					8.09595	8.09595	2.69865	17.734	8.86699	8.86699		0	0
	0.00228624					115.337	93.2515	90.7976	98.1818	100.8	117.818		142.331	127.607	134.969	73.3091	90.3273	77.2364		83.4356	58.8957	85.8896	104.727	95.5636	94.2545		115.337	120.245	137.423					99.8501	113.343	110.645					10.7946	26.9865	26.9865	35.468	26.601	17.734		5.3973	0
	0.000762079					112.883	112.883	100.613	108.793	99.4909	92.9455		147.239	152.147	147.239	113.891	96.8727	103.418		95.7055	51.5337	58.8957	102.109	95.5636	107.345		117.791	110.429	122.699					116.042	102.549	118.741					80.9595	80.9595	89.0555	62.069	62.069	44.335		5.3973	5.3973
	0.000254026					115.337	90.7976	73.6196	93.2515	92.9454	92.9454		122.699	137.423	137.423	104.727	96.8727	95.5636		39.2638	44.1718	29.4478	102.109	107.346	91.6364		142.331	120.245	88.3436					94.4528	107.946	102.549					89.0555	80.9595	80.9595	97.537	79.803	70.936		10.7946	10.7946
	8.46754e-05					98.1595	110.429	85.8896	98.1595	85.0909	78.5455		122.699	98.1595	88.3436	95.5636	91.6364	99.4909		85.8896	53.9877	41.7178	72	96.8727	109.964		112.883	100.614	105.522					121.439	89.0555	118.741					94.4528	124.138	99.8501	97.537	44.335	97.537		21.5892	26.9865
	2.82251e-05					78.5276	83.4356	76.0736	79.3456	94.2545	91.6364		112.883	95.7055	85.8896	109.964	113.891	81.1636		85.8896	58.8957	83.4356	66.7636	72	78.5455		90.7976	93.2515	73.6196					99.8501	113.343	99.8501					110.645	116.042	105.247	97.537	124.138	70.936		35.0825	35.0825
			ug	ng
		1:1	5	5000
		1:3	1.66667	1666.67
		1:9	0.555556	555.56
		1:27	0.185185	185.19
		1:81	0.0617284	61.73
		1:243	0.0205761	20.58
		1:729	0.00685871	6.86
		1:2187	0.00228624	2.3
		1:6561	0.000762079	0.76
		1:19683	0.000254026	0.25
		1:59049	8.46754e-05	0.08
		1:177147	2.82251e-05	0.02
Raw data for 1st replicate
		DENV-2D22 Ab								RVFV-140 + Smithburn								RVFV-268 + Smithburn								RVFV-379 + Smithburn								RVFV-268 + ZH501								RVFV-379 + ZH501
					10ug/mL (100uL mAb + 100uL Virus) 1:1	1:3	1:9	1:27					10ug/mL (100uL mAb + 100uL Virus) 1:1	1:3	1:9	1:27					10ug/mL (100uL mAb + 100uL Virus) 1:1	1:3	1:9	1:27					10ug/mL (100uL mAb + 100uL Virus) 1:1	1:3	1:9	1:27					10ug/mL (100uL mAb + 100uL Virus) 1:1	1:3	1:9	1:27					10ug/mL (100uL mAb + 100uL Virus) 1:1	1:3	1:9	1:27
		Plate 1			1	2	3	4		Plate 4			1	2	3	4		Plate 7			1	2	3	4		Plate 10			1	2	3	4		Plate 13			1	2	3	4		Plate 16			1	2	3	4
				A	65	76	84	79				A	0	6	22	30				A	1	5	11	18				A	0	12	23	22				A	0	0	0	0				A	0	1	0	1
				B	76	79	83	72				B	1	11	13	37				B	0	8	13	9				B	3	12	17	35				B	0	0	0	0				B	1	1	0	1
				C	75	77	85	63				C	0	4	17	19				C	2	2	7	17				C	4	7	21	24				C	0	0	0	0				C	1	0	1	1
				AVG	72	77.3333	84	71.3333				AVG	0.333333	7	17.3333	28.6667				AVG	1	5	10.3333	14.6667				AVG	2.33333	10.3333	20.3333	27				AVG	0	0	0	0				AVG	0.666667	0.666667	0.333333	1
					1:81	1:243	1:1	1:3					1:81	1:243	1:729	1:2,187					1:81	1:243	1:729	1:2,187					1:81	1:243	1:729	1:2,187					1:81	1:243	1:729	1:2,187					1:81	1:243	1:729	1:2,187
		Plate 2			1	2	3	4		Plate 5			1	2	3	4		Plate 8			1	2	3	4		Plate 11			1	2	3	4		Plate 14			1	2	3	4		Plate 17			1	2	3	4
				A	74	79	11	10				A	56	96	96	75				A	35	58	63	56				A	68	71	75	80				A	0	0	2	4				A	1	1	5	5
				B	85	86	9	9				B	61	87	90	77				B	43	43	67	69				B	70	87	84	73				B	0	0	1	3				B	1	5	7	12
				C	74	63	11	8				C	67	88	95	90				C	31	58	48	59				C	61	85	75	72				C	1	0	1	2				C	1	3	5	13
				AVG	77.6667	76	10.3333	9				AVG	61.3333	90.3333	93.6667	80.6667				AVG	36.3333	53	59.3333	61.3333				AVG	66.3333	81	78	75				AVG	0.333333	0	1.33333	3				AVG	1	3	5.66667	10
					1:9	1:27	1:81	1:243					1:6,561	1:19,683	1:59,049	1:177,147					1:6,561	1:19,683	1:59,049	1:177,147					1:6,561	1:19,683	1:59,049	1:177,147					1:6,561	1:19,683	1:59,049	1:177,147					1:6,561	1:19,683	1:59,049	1:177,147
		Plate 3			1	2	3	4		Plate 6			1	2	3	4		Plate 9			1	2	3	4		Plate 12			1	2	3	4		Plate 15			1	2	3	4		Plate 18			1	2	3	4
				A	15	13	12	11				A	50	69	67	67				A	87	80	73	84				A	78	78	55	51				A	7	11	11	11				A	2	13	8	12
				B	11	7	8	12				B	76	71	65	72				B	74	74	70	87				B	73	82	74	55				B	7	9	5	14				B	8	8	11	9
				C	12	20	14	10				C	71	71	60	70				C	79	73	76	62				C	82	70	84	60				C	5	8	11	8				C	11	5	4	9
				AVG	12.6667	13.3333	11.3333	11				AVG	65.6667	70.3333	64	69.6667				AVG	80	75.6667	73	77.6667				AVG	77.6667	76.6667	71	55.3333				AVG	6.33333	9.33333	9	11				AVG	7	8.66667	7.66667	10
			Key:	AVG PFUs	76.3889	11.2778
					Smithburn	ZH501
				Approx PRNT50
Normalized data for 1st replicate
		DENV-2D22 Ab								RVFV-140 + Smithburn								RVFV-268 + Smithburn								RVFV-379 + Smithburn								RVFV-268 + ZH501								RVFV-379 + ZH501
					10ug/mL (100uL mAb + 100uL Virus) 1:1	1:3	1:9	1:27					10ug/mL (100uL mAb + 100uL Virus) 1:1	1:3	1:9	1:27					10ug/mL (100uL mAb + 100uL Virus) 1:1	1:3	1:9	1:27					10ug/mL (100uL mAb + 100uL Virus) 1:1	1:3	1:9	1:27					10ug/mL (100uL mAb + 100uL Virus) 1:1	1:3	1:9	1:27					10ug/mL (100uL mAb + 100uL Virus) 1:1	1:3	1:9	1:27
		Plate 1			1	2	3	4		Plate 4			1	2	3	4		Plate 7			1	2	3	4		Plate 10			1	2	3	4		Plate 13			1	2	3	4		Plate 16			1	2	3	4
				A	85.0909	99.4909	109.964	103.418				A	0	7.85454	28.8	39.2727				A	1.30909	6.54545	14.4	23.5636				A	0	15.7091	30.1091	28.8				A	0	0	0	0				A	8.867	8.86699	0	8.86699
				B	99.4909	103.418	108.654	94.2545				B	1.30909	14.4	17.0182	48.4364				B	0	10.4727	17.0182	11.7818				B	3.92727	15.7091	22.2545	45.8182				B	0	0	0	0				B	8.867	8.86699	0	8.86699
				C	98.1818	100.8	111.273	82.4727				C	0	5.23636	22.2545	24.8727				C	2.61818	2.61818	9.16364	22.2545				C	5.23636	9.16364	27.4909	31.4182				C	0	0	0	0				C	8.867	0	8.86699	8.86699
				AVG	94.2545	101.236	109.964	93.3818				AVG	0.436364	9.16364	22.6909	37.5273				AVG	1.30909	6.54545	13.5273	19.2				AVG	3.05455	13.5273	26.6182	35.3454				AVG	0	0	0	0				AVG	8.867	5.91133	2.95567	8.86699
					1:81	1:243	1:1	1:3					1:81	1:243	1:729	1:2,187					1:81	1:243	1:729	1:2,187					1:81	1:243	1:729	1:2,187					1:81	1:243	1:729	1:2,187					1:81	1:243	1:729	1:2,187
		Plate 2			1	2	3	4		Plate 5			1	2	3	4		Plate 8			1	2	3	4		Plate 11			1	2	3	4		Plate 14			1	2	3	4		Plate 17			1	2	3	4
				A	96.8727	103.418	97.537	88.67				A	73.3091	125.673	125.673	98.1818				A	45.8182	75.9273	82.4727	73.3091				A	89.0182	92.9454	98.1818	104.727				A	0	0	17.734	35.468				A	8.867	8.86699	44.335	44.335
				B	111.273	112.582	79.803	79.803				B	79.8545	113.891	117.818	100.8				B	56.2909	56.2909	87.7091	90.3273				B	91.6364	113.891	109.964	95.5636				B	0	0	8.86699	26.601				B	8.867	44.335	62.069	106.404
				C	96.8727	82.4727	97.537	70.936				C	87.7091	115.2	124.364	117.818				C	40.5818	75.9273	62.8364	77.2364				C	79.8545	111.273	98.1818	94.2545				C	8.867	0	8.86699	17.734				C	8.867	26.601	44.335	115.271
				AVG	101.673	99.4909	91.6256	79.803				AVG	80.2909	118.254	122.618	105.6				AVG	47.5636	69.3818	77.6727	80.2909				AVG	86.8364	106.036	102.109	98.1818				AVG	2.95567	0	11.8227	26.601				AVG	8.867	26.601	50.2463	88.67
					1:9	1:27	1:81	1:243					1:6,561	1:19,683	1:59,049	1:177,147					1:6,561	1:19,683	1:59,049	1:177,147					1:6,561	1:19,683	1:59,049	1:177,147					1:6,561	1:19,683	1:59,049	1:177,147					1:6,561	1:19,683	1:59,049	1:177,147
		Plate 3			1	2	3	4		Plate 6			1	2	3	4		Plate 9			1	2	3	4		Plate 12			1	2	3	4		Plate 15			1	2	3	4		Plate 18			1	2	3	4
				A	133.005	115.271	106.404	97.537				A	65.4545	90.3273	87.7091	87.7091				A	113.891	104.727	95.5636	109.964				A	102.109	102.109	72	66.7636				A	62.069	97.537	97.537	97.537				A	17.734	115.271	70.936	106.404
				B	97.5369	62.069	70.936	106.404				B	99.4909	92.9454	85.0909	94.2545				B	96.8727	96.8727	91.6364	113.891				B	95.5636	107.346	96.8727	72				B	62.069	79.803	44.335	124.138				B	70.936	70.936	97.537	79.803
				C	106.404	177.34	124.138	88.67				C	92.9455	92.9454	78.5455	91.6364				C	103.418	95.5636	99.4909	81.1636				C	107.345	91.6364	109.964	78.5455				C	44.335	70.936	97.537	70.936				C	97.5369	44.335	35.468	79.803
				AVG	112.315	118.227	100.493	97.537				AVG	85.9636	92.0727	83.7818	91.2				AVG	104.727	99.0546	95.5636	101.673				AVG	101.673	100.364	92.9454	72.4364				AVG	56.1576	82.7586	79.803	97.537				AVG	62.069	76.8473	67.9803	88.67
			Key:	AVG PFUs	100	100
					Smithburn	ZH501
				Approx PRNT50
Raw data for second replicate set
	DENV-2D22 Ab + Smithburn								RVFV-140 + Smithburn								RVFV-268 + Smithburn								RVFV-379 + Smithburn								DENV-2D22 Ab + ZH501								RVFV-140 + ZH501								RVFV-268 + ZH501
				10ug/mL (100uL mAb + 100uL Virus) 1:1	1:3	1:9	1:27					10ug/mL (100uL mAb + 100uL Virus) 1:1	1:3	1:9	1:27					10ug/mL (100uL mAb + 100uL Virus) 1:1	1:3	1:9	1:27					10ug/mL (100uL mAb + 100uL Virus) 1:1	1:3	1:9	1:27					10ug/mL (100uL mAb + 100uL Virus) 1:1	1:3	1:9	1:27					10ug/mL (100uL mAb + 100uL Virus) 1:1	1:3	1:9	1:27
	Plate 1			1	2	3	4		Plate 4			1	2	3	4		Plate 7			1	2	3	4		Plate 10			1	2	3	4		Plate 13			1	2	3	4		Plate 16			1	2	3	4		Plate 19
			A	39	39	52	36				A	0	0	1	4				A	0	0	1	4				A	0	0	1	7				A	33	36	32	34				A	0	0	0	0
			B	42	41	38	45				B	0	0	0	2				B	0	0	1	2				B	0	0	1	5				B	33	24	23	33				B	0	0	0	0
			C	41	38	34	35				C	0	0	0	12				C	0	0	0	3				C	1	0	0	8				C	33	33	19	33				C	0	0	0	0
			AVG	40.6667	39.3333	41.3333	38.6667				AVG	0	0	0.333333	6				AVG	0	0	0.666667	3				AVG	0.333333	0	0.666667	6.66667				AVG	33	31	24.6667	33.3333				AVG	0	0	0	0
				1:81	1:243	1:729	1:2,187					1:81	1:243	1:729	1:2,187					1:81	1:243	1:729	1:2,187					1:81	1:243	1:729	1:2,187					1:81	1:243	1:729	1:2,187					1:81	1:243	1:729	1:2,187
	Plate 2			1	2	3	4		Plate 5			1	2	3	4		Plate 8			1	2	3	4		Plate 11			1	2	3	4		Plate 14			1	2	3	4		Plate 17			1	2	3	4		Plate 20
			A	38	55	50	47				A	15	20	52	58				A	12	14	20	34				A	16	23	40	47				A	41	41	38	37				A	0	2	3	4
			B	41	49	36	38				B	19	34	48	52				B	11	20	23	24				B	11	32	54	49				B	51	49	41	42				B	0	0	3	10
			C	45	43	44	37				C	17	30	62	55				C	10	20	24	35				C	14	24	39	56				C	36	39	36	41				C	1	1	1	10
			AVG	41.3333	49	43.3333	40.6667				AVG	17	28	54	55				AVG	11	18	22.3333	31				AVG	13.6667	26.3333	44.3333	50.6667				AVG	42.6667	43	38.3333	40				AVG	0.333333	1	2.33333	8
				1:6,561	1:19,683	1:59,049	1:177,147					1:6,561	1:19,683	1:59,049	1:177,147					1:6,561	1:19,683	1:59,049	1:177,147					1:6,561	1:19,683	1:59,049	1:177,147					1:6,561	1:19,683	1:59,049	1:177,147					1:6,561	1:19,683	1:59,049	1:177,147
	Plate 3			1	2	3	4		Plate 6			1	2	3	4		Plate 9			1	2	3	4		Plate 12			1	2	3	4		Plate 15			1	2	3	4		Plate 18			1	2	3	4		Plate 21
			A	46	47	40	32				A	60	50	50	46				A	39	16	35	35				A	48	58	46	37				A	43	35	45	37				A	30	33	35	41
			B	46	37	45	34				B	62	56	40	39				B	21	18	22	24				B	45	49	41	38				B	38	40	33	42				B	30	30	46	43
			C	41	30	35	31				C	60	56	36	35				C	24	12	17	34				C	50	36	43	30				C	44	38	44	37				C	33	30	37	39
			AVG	44.3333	38	40	32.3333				AVG	60.6667	54	42	40				AVG	28	15.3333	24.6667	31				AVG	47.6667	47.6667	43.3333	35				AVG	41.6667	37.6667	40.6667	38.6667				AVG	31	31	39.3333	41
		Key:	AVG PFUs	40.75																														Key:	AVG PFUs	37.0556
			Approx PRNT50																																Approx PRNT50
Normalized data for 2nd replicate set
		DENV-2D22 Ab + Smithburn								RVFV-140 + Smithburn								RVFV-268 + Smithburn								RVFV-379 + Smithburn								DENV2D22 + ZH501								RVFV-140 + ZH501
					10ug/mL (100uL mAb + 100uL Virus) 1:1	1:3	1:9	1:27					10ug/mL (100uL mAb + 100uL Virus) 1:1	1:3	1:9	1:27					10ug/mL (100uL mAb + 100uL Virus) 1:1	1:3	1:9	1:27					10ug/mL (100uL mAb + 100uL Virus) 1:1	1:3	1:9	1:27					10ug/mL (100uL mAb + 100uL Virus) 1:1	1:3	1:9	1:27					10ug/mL (100uL mAb + 100uL Virus) 1:1	1:3	1:9	1:27
		Plate 1			1	2	3	4		Plate 4			1	2	3	4		Plate 7			1	2	3	4		Plate 10			1	2	3	4		Plate 13			1	2	3	4		Plate 16			1	2	3	4
				A	95.7055	95.7055	127.607	88.3436				A	0	0	2.45399	9.81595				A	0	0	2.45399	9.81595				A	0	0	2.45399	17.1779				A	89.0555	97.1514	86.3568	91.7541				A	0	0	0	0
				B	103.067	100.613	93.2515	110.429				B	0	0	0	4.90798				B	0	0	2.45399	4.90798				B	0	0	2.45399	12.2699				B	89.0555	64.7676	62.069	89.0555				B	0	0	0	0
				C	100.613	93.2515	83.4356	85.8896				C	0	0	0	29.4479				C	0	0	0	7.36196				C	2.45399	0	0	19.6319				C	89.0555	89.0555	51.2744	89.0555				C	0	0	0	0
				AVG	99.7955	96.5235	101.431	94.8875				AVG	0	0	0.817996	14.7239				AVG	0	0	1.63599	7.36196				AVG	0.817996	0	1.63599	16.3599				AVG	89.0555	83.6582	66.5667	89.955				AVG	0	0	0	0
					1:81	1:243	1:729	1:2,187					1:81	1:243	1:729	1:2,187					1:81	1:243	1:729	1:2,187					1:81	1:243	1:729	1:2,187					1:81	1:243	1:729	1:2,187					1:81	1:243	1:729	1:2,187
		Plate 2			1	2	3	4		Plate 5			1	2	3	4		Plate 8			1	2	3	4		Plate 11			1	2	3	4		Plate 14			1	2	3	4		Plate 17			1	2	3	4
				A	93.2515	134.969	122.699	115.337				A	36.8098	49.0798	127.607	142.331				A	29.4479	34.3558	49.0798	83.4356				A	39.2638	56.4417	98.1595	115.337				A	110.645	110.645	102.549	99.8501				A	0	5.3973	8.09595	10.7946
				B	100.613	120.245	88.3436	93.2515				B	46.6258	83.4356	117.791	127.607				B	26.9939	49.0798	56.4417	58.8957				B	26.9939	78.5276	132.515	120.245				B	137.631	132.234	110.645	113.343				B	0	0	8.09595	26.9865
				C	110.429	105.521	107.975	90.7975				C	41.7178	73.6196	152.147	134.969				C	24.5399	49.0798	58.8957	85.8896				C	34.3558	58.8957	95.7055	137.423				C	97.1514	105.247	97.1514	110.645				C	2.69865	2.69865	2.69865	26.9865
				AVG	101.431	120.245	106.339	99.7955				AVG	41.7178	68.7117	132.515	134.969				AVG	26.9939	44.1718	54.8057	76.0736				AVG	33.5378	64.6217	108.793	124.335				AVG	115.142	116.042	103.448	107.946				AVG	0.89955	2.69865	6.29685	21.5892
					1:6,561	1:19,683	1:59,049	1:177,147					1:6,561	1:19,683	1:59,049	1:177,147					1:6,561	1:19,683	1:59,049	1:177,147					1:6,561	1:19,683	1:59,049	1:177,147					1:6,561	1:19,683	1:59,049	1:177,147					1:6,561	1:19,683	1:59,049	1:177,147
		Plate 3			1	2	3	4		Plate 6			1	2	3	4		Plate 9			1	2	3	4		Plate 12			1	2	3	4		Plate 15			1	2	3	4		Plate 18			1	2	3	4
				A	112.883	115.337	98.1595	78.5276				A	147.239	122.699	122.699	112.883				A	95.7055	39.2638	85.8896	85.8896				A	117.791	142.331	112.883	90.7975				A	116.042	94.4528	121.439	99.8501				A	80.9595	89.0555	94.4528	110.645
				B	112.883	90.7975	110.429	83.4356				B	152.147	137.423	98.1595	95.7055				B	51.5337	44.1718	53.9877	58.8957				B	110.429	120.245	100.613	93.2515				B	102.549	107.946	89.0555	113.343				B	80.9595	80.9595	124.138	116.042
				C	100.613	73.6196	85.8896	76.0736				C	147.239	137.423	88.3436	85.8896				C	58.8957	29.4479	41.7178	83.4356				C	122.699	88.3436	105.521	73.6196				C	118.741	102.549	118.741	99.8501				C	89.0555	80.9595	99.8501	105.247
				AVG	108.793	93.2515	98.1595	79.3456				AVG	148.875	132.515	103.067	98.1595				AVG	68.7117	37.6278	60.5317	76.0736				AVG	116.973	116.973	106.339	85.8896				AVG	112.444	101.649	109.745	104.348				AVG	83.6582	83.6582	106.147	110.645
			Key:	AVG PFUs	102.386																														Key:	AVG PFUs	100
					Smithburn
				Approx PRNT50																																Approx PRNT50
[truncated: 10 more columns]

## Sheet: Fig 4E
% Infectivity
Antibody testing against ZH501 and Kenya_56_IB8 strains of RVFV
ug/mL	NORO-115 + Kenya_56_IB8							RVFV-140 + Kenya_56_IB8							RVFV-268 + Kenya_56_IB8							RVFV-379 + Kenya_56_IB8							NORO-115 + ZH501							RVFV-140 + ZH501							RVFV-268 + ZH501
12.5	96.87	85.01	94.89					6.92	9.88	5.93												19.77	15.82						89.55	112.58	99.79					0	0	0					0	0	0
3.125	107.74	92.92	98.85					5.93	12.85	11.86					5.93	15.82	24.71					24.71	25.7						92.11	99.79	102.35					0	0	0					0	0	0
0.78125	104.78	100.82	83.03					16.8	10.87	13.84					9.88	11.86	17.79					33.61	35.58						97.23	92.11	97.23					0	0	0					0	0	0
0.19531	94.89	101.81	90.94					17.79	14.83	9.88					12.85	23.72	17.79					43.49	53.38						94.67	102.35	99.79					0	0	0					2.56	0	0
0.04883	81.05	92.92	94.89					17.79	13.84	14.83					15.82	16.8	18.78					60.3	53.38						99.79	94.67	112.58					2.56	0	2.56					0	0	5.12
0.01221	91.93	104.78	95.88					30.64	23.72	12.85					36.57	37.56	37.56					84.02	89.95						99.79	102.35	94.67					0	2.56	0					2.56	5.12	0
0.00305	88.96	90.94	91.93					89.95	99.84	62.27					47.45	52.39	56.34					118.62	103.79						102.35	99.79	92.11					20.47	10.23	12.79					5.12	7.68	2.56
0.00076	86.99	88.96	88.96					100.82	104.78	104.78					95.88	86	87.97					106.75	102.8						94.67	92.11	107.46					48.61	56.29	43.5					10.23	25.59	15.35
0.00019	75.12	90.94	92.92					93.9	111.7	124.55					94.89	108.73	101.81					95.88	112.69						104.9	89.55	97.23					63.97	61.41	69.08					51.17	43.5	38.38
4.75e-05	87.97	98.85	91.93					108.73	94.89	96.87					90.94	91.93	104.78					99.84	101.81						97.23	99.79	104.9					81.88	74.2	97.23					74.2	84.43	69.08
1.19e-05																													107.46	104.9	86.99					97.23	86.99	94.67					94.67	99.79	102.35
2.97e-06																													104.9	110.02	94.67					102.35	94.67	89.55					86.99	102.35	94.67
Raw data ZH501
	mAb conc.										plaque numbers
		rRVFV-140	rRVFV-140	rRVFV-140	rRVFV-397	rRVFV-397	rRVFV-397	rRVFV-268	rRVFV-268	rRVFV-268	Noro-115	Noro-115	Noro-115	Virus
1	12500	0	0	0	0	0	0	0	0	0	35	44	39	38
2	3125	0	0	0	0	0	0	0	0	0	36	39	40	43
3	781.25	0	0	0	0	0	0	0	0	0	38	36	38	39
4	195.31	0	0	0	0	2	1	1	0	0	37	40	39	36
5	48.83	1	0	1	2	1	1	0	0	2	39	37	44	41
6	12.21	0	1	0	3	3	4	1	2	0	39	40	37	37
7	3.05	8	4	5	7	5	5	2	3	1	40	39	36	38
8	0.76	19	22	17	23	21	19	4	10	6	37	36	42	42
9	0.19	25	24	27	24	22	30	20	17	15	41	35	38	40
10	0.0475	32	29	38	30	25	35	29	33	27	38	39	41	37
11	0.011875	38	34	37	33	36	40	37	39	40	42	41	34	38
12	0.00296875	40	37	35	41	37	35	34	40	37	41	43	37	40
														39.0833
Raw Data Kenya IB8 56
mAb conc.													plaque numbers
	rRVFV-140	rRVFV-140	rRVFV-140	rRVFV-268	rRVFV-268	rRVFV-268	rRVFV-144	rRVFV-144	rRVFV-144	rRVFV-379	rRVFV-379	rRVFV-397	Noro-115	Noro-115	Noro-115	Virus
12500	7	10	6				71	72	65	20	16		98	86	96	118
3125	6	13	12	6	16	25	69	65	58	25	26		109	94	100	97
781.25	17	11	14	10	12	18	71	67	68	34	36		106	102	84	102
195.31	18	15	10	13	24	18	98	101	101	44	54		96	103	92	95
48.83	18	14	15	16	17	19	103	101	110	61	54		82	94	96	103
12.21	31	24	13	37	38	38	94	110	108	85	91		93	106	97	101
3.05	91	101	63	48	53	57	99	104	104	120	105		90	92	93	111
0.76	102	106	106	97	87	89	104	108	96	108	104		88	90	90	107
0.19	95	113	126	96	110	103	101	115	98	97	114		76	92	94	95
0.0475	110	96	98	92	93	106	105	100	110	101	103		89	100	93	90
													86.3333	95.6667	93.8333	101.167
[truncated: 3 more columns]

## Sheet: Fig 5
Survival data
1 represents survival at indicated day and 0 represents death at indicated day
	Days post-infection	200 μg RVFV-268	200 μg RVFV-379	20 μg RVFV-379	2 μg RVFV-379	0.2 μg RVFV-379	0.02 μg RVFV-379	200 μg DENV-2D22	Sham-infected normal controls
	21	1
	21	1
	21	1
	21	1
	21	1
	21	1
	21	1
	21	1
	21		1
	21		1
	21		1
	21		1
	21		1
	21		1
	21		1
	21		1
	21			1
	21			1
	21			1
	21			1
	21			1
	21			1
	21			1
	21			1
	21				1
	21				1
	21				1
	21				1
	21				1
	21				1
	21				1
	21				1
	21					1
	21					1
	11					0
	5					0
	5					0
	7					0
	21					1
	21					1
	21						1
	8						0
	21						1
	21						1
	21						1
	11						0
	5						0
	21						1
	5							0
	21							1
	5							0
	21							1
	6							0
	21							1
	10							0
	6							0
	21								1
	21								1
	21								1
% weight change relative to initial starting weight
	Days post-infection	200 μg RVFV-268								200 μg RVFV-379								20 μg RVFV-379								2 μg RVFV-379								0.2 μg RVFV-379								0.02 μg RVFV-379
	0	0	0	0	0	0	0	0	0	0	0	0	0	0	0	0	0	0	0	0	0	0	0	0	0	0	0	0	0	0	0	0	0	0	0	0	0	0	0	0	0	0	0	0	0	0	0	0	0
	1	0.46	4.69	0.89	-0.51	-0.97	-1.08	-1.58	1.03	-1.33	0	-0.49	1.38	-3.92	-1.48	-2.82	-2.14	0.47	0	0	-1.4	0	-2.45	-1.56	-0.49	1.46	0.85	-0.94	0.88	-0.52	-1.96	0.52	-1.07	0.49	0	-0.51	1.41	1.03	0.53	-1.51	-1.42	-0.5	0.97	-0.95	-0.93	0	0.96	0.54	-2.09
	2	-0.46	4.69	0.44	-2.02	-0.97	0	-1.58	0	0.44	-0.91	0.49	3.67	-2.94	-0.99	0.47	-2.14	0.93	0.98	0	-1.4	0	-0.98	-1.56	-0.49	1.46	1.69	-0.47	2.2	-2.59	0	0	-0.53	0.98	0.97	0.51	2.35	0	-0.53	-0.5	-0.95	0	0	0.95	-0.93	-1.46	0.48	0	-2.09
	3	1.38	6.57	0.89	-4.04	0.97	2.7	4.21	-3.08	0.44	-0.91	0	0.46	-6.37	-0.99	0.47	-1.07	3.27	0.49	1.42	1.4	0	0.98	0	-2.44	2.43	2.12	0.47	2.2	-3.63	0	0	-0.53	3.43	1.93	3.59	-9.39	1.03	1.6	-1.51	-0.95	2.51	1.94	1.9	-5.12	0.98	2.87	2.15	0
	4	1.38	6.1	0.89	-3.54	0.97	0.54	-1.05	0.51	0	0	0.98	0.92	-4.41	0	0	-1.07	4.67	1.96	3.79	0.93	0.97	1.47	1.56	0.49	1.46	2.54	0.94	3.52	-1.55	2.94	3.13	0.53	4.41	1.45	5.13	-24.88	-10.26	-9.09	1.51	0.95	2.01	0.97	2.38	-1.4	1.46	-0.48	-7.53	-1.05
	5	0.46	7.04	0.44	-3.54	2.9	-0.54	1.05	1.54	0.44	0.45	1.47	0.92	-1.96	1.48	0.94	0	2.8	1.47	1.42	-0.47	1.93	0	0.52	0	3.4	-1.27	1.41	4.41	-1.55	-5.88	7.29	1.07	2.45	-0.48	2.56			-15.51	0.65	1.42	8.04	-3.88	-2.86	-1.4	1.95	4.31		-1.05
	6	0.46	6.57	0.44	-1.01	0.48	-0.54	-1.05	-0.51	-0.88	1.82	0	0.92	-4.9	0	-0.94	-2.14	1.87	0.49	-0.95	-13.08	0.48	-0.49	-1.56	-0.49	2.43	-0.42	0.47	1.32	-2.59	-0.98	-2.08	-1.07	2.94	0.97	2.05			-16.04	0	0.47	1.01	-6.8	1.43	-3.26	-0.98	-1.44		-3.14
	7	1.38	6.57	-0.89	0	-0.97	-0.54	-0.53	1.03	0	0.91	0.49	1.38	-4.9	0	0	-2.67	2.8	0.98	0	-3.74	0.48	-0.98	0	0.98	1.46	-1.27	1.88	2.2	-2.07	-1.96	-2.6	-1.07	0.98	0.97	0				1.01	-0.47	0.5	-14.56	0	-3.72	-1.46	-2.87		-1.05
	8	4.15	5.63	0.44	0	0.48	0	0.53	1.03	-0.88	1.82	0.98	0.92	-4.41	-0.49	0.94	-0.53	2.8	1.96	0.47	-1.4	-0.48	0.49	-1.04	0	4.37	-0.85	2.35	3.08	-1.55	-0.98	0	-2.14	2.94	1.93	3.08				1.51	0.95	2.51	-18.93	0.48	-0.93	-0.49	-1.44		-0.52
	9	4.15	8.92	0.89	3.03	3.86	1.62	-0.53	2.56	1.33	1.82	4.41	1.38	-3.92	1.48	1.41	1.6	4.67	1.47	3.32	0.47	1.45	1.47	1.56	0.98	6.8	0.85	3.76	3.96	-0.52	-0.98	-1.56	-1.07	2.94	2.9	-1.54				2.51	0.95	3.52		2.86	0.47	0.49	-9.09		-1.05
	10	4.15	5.63	0	1.52	2.42	1.08	-3.68	2.05	0.44	1.36	2.94	0.46	-5.39	0.99	-0.47	0.53	4.67	1.96	3.32	0.47	-0.97	-0.49	0.52	-1.46	4.85	0.85	2.35	2.64	0	-1.47	-0.52	-1.6	5.39	4.35	-12.82				2.51	0.95	1.51		1.9	-0.93	0.98	-16.27		-1.05
	11	5.53	7.98	2.22	2.02	-0.48	0	-5.26	0.51	3.98	4.55	3.92	2.29	-5.39	-1.97	0.94	1.6	5.14	1.47	2.37	0.47	0.48	-1.47	1.04	-0.49	3.88	2.12	2.35	2.64	0	-0.49	-0.52	-1.07	3.43	2.9					2.01	2.37	3.52		0.95	-0.47	-1.46			0.52
	12	8.76	10.8	3.56	5.05	1.45	4.86	1.05	2.05	1.77	6.82	7.84	5.5	-1.96	1.48	3.29	0.53	6.54	5.39	4.27	4.67	3.38	4.41	4.69	5.37	8.25	3.39	4.69	3.96	0	1.47	2.08	0.53	5.88	5.8					9.55	-1.42	6.53		3.81	2.79	3.9			4.19
	13	4.61	12.21	3.56	4.04	3.38	1.08	0.53	2.05	3.98	5	8.82	5.05	-3.43	0.99	4.69	0.53	7.48	4.9	5.21	5.14	0.97	0.98	0.52	-0.98	6.8	2.97	4.23	3.96	0.52	0	1.56	0	5.39	4.35					5.53	0.95	7.04		4.29	1.86	0.98			0
	14	6.91	12.21	4.89	4.04	6.28	2.16	1.05	3.08	5.75	5.91	7.35	5.96	-2.45	1.97	1.88	0.53	7.01	4.9	4.27	3.74	1.93	1.47	1.04	0	8.25	3.39	3.29	2.64	2.59	0	4.17	1.07	7.35	6.76					4.52	0.47	6.03		4.76	0.93	3.41			1.05
	15	8.76	11.74	4.44	6.06	5.8	4.32	4.74	3.08	5.31	4.55	6.37	4.13	-2.45	0.99	0.94	-0.53	6.07	5.39	4.27	3.74	0.48	0.49	1.56	0.98	6.31	0	4.69	3.52	-1.04	-0.49	2.08	1.07	7.84	6.76					5.03	0.95	8.04		6.19	2.79	3.9			3.14
	16	9.22	10.8	5.78	6.57	7.73	3.78	4.74	4.1	6.19	8.64	9.31	7.34	-1.47	1.97	2.82	1.6	7.94	5.88	5.21	6.54	2.42	2.45	4.17	2.93	8.74	5.93	6.57	5.73	0	2.94	2.6	2.14	9.31	10.63					6.53	3.32	9.05		6.67	2.79	4.39			5.76
	17	9.68	11.74	8	10.1	8.7	3.24	5.79	4.1	7.96	6.82	9.8	6.42	0.64	3.45	4.69	2.67	7.94	6.86	7.58	4.67	2.9	0.98	4.17	2.93	9.71	5.08	6.1	7.93	0	4.41	2.6	3.21	10.29	10.14					7.54	2.84	10.55		8.57	2.79	4.88			5.24
	18	12.44	14.08	8.44	11.11	10.14	7.03	7.89	6.15	10.18	7.27	11.27	9.17	1.47	4.43	3.76	3.21	10.75	8.33	9.48	4.21	4.83	5.39	5.21	3.9	13.11	8.9	9.86	6.61	3.63	5.88	6.77	5.35	13.24	10.63					10.55	3.79	12.56		11.9	6.51	7.32			6.81
	19	12.9	15.49	13.33	14.65	12.08	7.03	5.79	7.69	12.83	10.91	14.71	11.01	2.94	4.43	4.23	4.28	12.15	8.82	10.43	9.81	3.86	5.39	6.25	3.9	12.14	9.75	9.86	11.01	5.18	5.39	7.29	7.49	12.75	12.56					8.04	5.21	11.06		11.9	6.98	8.29			7.85
	20	12.44	15.49	11.11	14.14	8.7	7.03	5.79	6.15	10.18	7.27	12.75	10.55	0	4.43	4.23	3.21	10.28	8.82	11.37	10.28	3.86	3.92	6.77	4.88	11.65	7.63	7.51	9.25	2.07	3.43	2.6	4.28	10.29	10.14					7.54	3.79	12.06		11.43	6.51	8.78			8.38
	21	15.21	15.49	11.56	14.65	3.86	6.49	5.26	5.64	10.18	8.18	11.76	9.63	2.94	5.91	6.57	3.74	9.81	8.82	9.95	10.28	4.83	3.43	6.77	4.88	13.11	8.05	9.39	9.25	1.04	5.39	4.17	2.14	12.25	13.04					7.54	5.69	12.56		11.9	6.98	8.29			10.99
[truncated: 11 more columns]

## Sheet: Fig S6
Viral titer: Log(10) CCID50/mL in indicated compartment on day 3
Serum
	200 μg RVFV-268	200 μg RVFV-379	20 μg RVFV-379	2 μg RVFV-379	0.2 μg RVFV-379	0.02 μg RVFV-379	200 μg DENV-2D22
	1.49	1.49	1.49	1.49	1.49	3.99	7.99
	1.49	1.49	1.49	1.49	1.49	7.99	5.49
	1.49	1.49	1.49	1.49	1.49	5.24	2.99
	1.49	1.49	1.49	1.49	5.74	1.49	4.24
Liver
	200 μg RVFV-268	200 μg RVFV-379	20 μg RVFV-379	2 μg RVFV-379	0.2 μg RVFV-379	0.02 μg RVFV-379	200 μg DENV-2D22
	2.1	2.1	4.1	2.1	2.85	3.1	8.85
	2.1	2.1	2.85	5.35	2.1	8.85	6.6
	2.85	2.85	2.1	2.1	2.1	6.6	6.6
	2.6	2.1	2.1	3.6	6.1	6.1	5.1
Spleen
	200 μg RVFV-268	200 μg RVFV-379	20 μg RVFV-379	2 μg RVFV-379	0.2 μg RVFV-379	0.02 μg RVFV-379	200 μg DENV-2D22
	2.1	2.1	4.35	2.1	2.1	3.6	8.6
	2.1	2.1	2.1	2.1	2.1	8.6	6.1
	2.1	2.1	2.1	2.1	2.1	6.6	5.85
	2.1	2.1	2.1	2.1	5.85	4.6	3.35
